# Supplementary material for: Chronic Physical Disturbance Substantially Alters the Response of Biological Soil Crusts to a Wetting Pulse, as Characterized by Metatranscriptomic Sequencing
Source: Front Microbiol. 2018 Oct 8;9:2382. doi: 10.3389/fmicb.2018.02382 (PMC6186815; doi:10.3389/fmicb.2018.02382)
Supplement: TABLE S2 — Taxonomic and functional annotations of differentially abundant contigs in below-crust soils. Mean counts are the average across wet and dry samples (n = 6). The number of contigs is not equal to the number shown in Figure 8B as many contigs could not be annotated. [file Table_2.xls]

## Sheet: Below_crust.tsv
		SEED annotation
contig	LCA taxonomy	level1	level2	function	mean counts	log2 fold change	pvalue	pvalue adjusted (Benjamin Hochberg)
Enriched in dry below-crusts
k119_285857	Actinobacteria <phylum>	Amino_Acids_and_Derivatives	Ketoisovalerate_oxidoreductase	Acetyl_coenzyme_A_synthetase_(EC_6.2.1.1)	24.6891	3.38763	0.000319021	0.0231313
k119_380117	Actinobacteria <phylum>	Amino_Acids_and_Derivatives	Threonine_degradation	Threonine_dehydrogenase_and_related_Zn_dependent_dehydrogenases	32.1371	3.38072	0.00253642	0.0787377
k119_476721	Rubrobacter	Carbohydrates	Calvin_Benson_cycle	Fructose_bisphosphate_aldolase_class_I_(EC_4.1.2.13)	20.2529	4.07328	0.00238808	0.0757545
k119_44033	Actinobacteria <phylum>	Carbohydrates	Inositol_catabolism	Methylmalonate_semialdehyde_dehydrogenase_[inositol]_(EC_1.2.1.27)	9.93789	4.29359	0.000201189	0.0173074
k119_353996	Solirubrobacter	Cell_Division_and_Cell_Cycle	Macromolecular_synthesis_operon	RNA_polymerase_sigma_factor_RpoD	14.4552	4.96089	1.5464e-05	0.00374842
k119_270242	Solirubrobacter	Cell_Division_and_Cell_Cycle	Macromolecular_synthesis_operon	RNA_polymerase_sigma_factor_RpoD	15.573	4.44609	0.00209964	0.0708087
k119_350255	Solirubrobacterales	Cell_Division_and_Cell_Cycle	Macromolecular_synthesis_operon	RNA_polymerase_sigma_factor_RpoD	11.9734	3.74974	0.00110747	0.0490914
k119_255080	Actinobacteria	Cell_Wall_and_Capsule	Lipid_linked_oligosaccharide_synthesis_related_cluster	FIG00820327:_hypothetical_protein	72.1614	2.7264	0.0013941	0.0561567
k119_537583	Bacteria	Cofactors_Vitamins_Prosthetic_Groups_Pigments	Fe_S_cluster_assembly	Iron_sulfur_cluster_assembly_protein_SufB	19.8117	4.56225	5.58484e-05	0.00736256
k119_310992	Actinobacteria <phylum>	Cofactors_Vitamins_Prosthetic_Groups_Pigments	Fe_S_cluster_assembly	Iron_sulfur_cluster_assembly_protein_SufB	37.5739	3.40338	0.000136332	0.0141215
k119_78399	Actinobacteria <phylum>	Cofactors_Vitamins_Prosthetic_Groups_Pigments	Fe_S_cluster_assembly	Iron_sulfur_cluster_assembly_protein_SufB	13.2465	3.3173	0.00388519	0.0983506
k119_553040	Rubrobacter	Cofactors_Vitamins_Prosthetic_Groups_Pigments	NAD_and_NADP_cofactor_biosynthesis_global	C_terminal_domain_of_CinA_type_S	32.096	3.17778	0.00233486	0.0752419
k119_394177	Actinobacteria <phylum>	DNA_Metabolism	DNA_repair_bacterial	SOS_response_repressor_and_protease_LexA_(EC_3.4.21.88)	11.1315	3.33135	0.00212956	0.0708106
k119_299764	Actinobacteria	Membrane_Transport	T6SS_BR	ClpB_protein	14.0241	4.73774	9.03571e-05	0.0100793
k119_376637	Solirubrobacterales	Membrane_Transport	T6SS_BR	ClpB_protein	9.54924	4.70644	8.64398e-05	0.009859
k119_482513	Actinobacteria	Membrane_Transport	T6SS_BR	ClpB_protein	23.0912	4.37736	0.000278703	0.0217526
k119_309216	Actinobacteria	Membrane_Transport	T6SS_BR	ClpB_protein	12.4801	4.15776	0.000284857	0.0217526
k119_347133	Actinobacteria <phylum>	Membrane_Transport	T6SS_BR	ClpB_protein	12.7862	4.02836	0.00157727	0.0592996
k119_211967	Actinobacteria	Metabolism_of_Aromatic_Compounds	Biphenyl_Degradation	Biphenyl_23_diol_12_dioxygenase_(EC_1.13.11.39)	15.9595	4.74715	0.000156191	0.0153931
k119_98108	Bacteria	Nucleosides_and_Nucleotides	pyrimidine_conversions	Thioredoxin_reductase_(EC_1.8.1.9)	15.3346	4.22304	0.00132119	0.0545179
k119_503145	Mycobacterium	Phages_Prophages_Transposable_elements_Plasmids	Staphylococcal_pathogenicity_islands_SaPI	Heat_shock_protein_60_family_chaperone_GroEL	9.55141	4.36433	0.000182345	0.0169605
k119_321379	Actinobacteria	Phages_Prophages_Transposable_elements_Plasmids	Staphylococcal_pathogenicity_islands_SaPI	Heat_shock_protein_60_family_chaperone_GroEL	11.9986	4.26383	0.00102809	0.0467132
k119_282176	Actinobacteria	Phages_Prophages_Transposable_elements_Plasmids	Staphylococcal_pathogenicity_islands_SaPI	Heat_shock_protein_60_family_chaperone_GroEL	19.5831	3.79232	7.33722e-05	0.00866048
k119_520093	Actinobacteria	Phages_Prophages_Transposable_elements_Plasmids	Staphylococcal_pathogenicity_islands_SaPI	Heat_shock_protein_60_family_chaperone_GroEL	35.2263	3.69861	3.0959e-05	0.00532652
k119_268113	Bacteria	Phages_Prophages_Transposable_elements_Plasmids	Staphylococcal_pathogenicity_islands_SaPI	Heat_shock_protein_60_family_chaperone_GroEL	9.97436	3.66151	0.00102056	0.0466821
k119_176700	Geodermatophilaceae	Phages_Prophages_Transposable_elements_Plasmids	Staphylococcal_pathogenicity_islands_SaPI	Heat_shock_protein_60_family_chaperone_GroEL	14.5111	3.50862	0.000740871	0.0389667
k119_52106	Geodermatophilaceae	Phages_Prophages_Transposable_elements_Plasmids	Staphylococcal_pathogenicity_islands_SaPI	Heat_shock_protein_60_family_chaperone_GroEL	14.4132	3.42673	0.000358955	0.0247874
k119_50284	Terrabacteria group	Phages_Prophages_Transposable_elements_Plasmids	Staphylococcal_pathogenicity_islands_SaPI	Heat_shock_protein_60_family_chaperone_GroEL	10.371	3.31712	0.00148857	0.0581679
k119_51472	Actinobacteria	Phages_Prophages_Transposable_elements_Plasmids	Staphylococcal_pathogenicity_islands_SaPI	Heat_shock_protein_60_family_chaperone_GroEL	14.6069	3.28559	0.00222929	0.0722987
k119_304405	Actinobacteria	Phages_Prophages_Transposable_elements_Plasmids	Staphylococcal_pathogenicity_islands_SaPI	Heat_shock_protein_60_family_chaperone_GroEL	10.5778	3.20497	0.00214976	0.0708515
k119_83214	Actinobacteria	Phages_Prophages_Transposable_elements_Plasmids	Staphylococcal_pathogenicity_islands_SaPI	Heat_shock_protein_60_family_chaperone_GroEL	16.9042	3.02938	0.00280128	0.0838813
k119_552018	Actinobacteria	Phages_Prophages_Transposable_elements_Plasmids	Staphylococcal_pathogenicity_islands_SaPI	Heat_shock_protein_60_family_chaperone_GroEL	18.9254	3.01376	0.00251413	0.078526
k119_45389	Terrabacteria group	Phages_Prophages_Transposable_elements_Plasmids	Staphylococcal_pathogenicity_islands_SaPI	Heat_shock_protein_60_family_chaperone_GroEL	13.1507	3.00566	0.00134393	0.055009
k119_542803	Bacteria	Phages_Prophages_Transposable_elements_Plasmids	Staphylococcal_pathogenicity_islands_SaPI	tmRNA_binding_protein_SmpB	60.3977	4.13091	0.000828716	0.0414399
k119_535553	Terrabacteria group	Protein_Metabolism	EC_6.1.1.__Ligases_forming_aminoacyl_tRNA_and_related_compounds	Lysyl_tRNA_synthetase_(class_II)_(EC_6.1.1.6)	9.79975	4.18266	0.00359888	0.0946799
k119_450108	Actinobacteria	Protein_Metabolism	GroEL_GroES	Heat_shock_protein_60_family_co_chaperone_GroES	15.902	4.17867	3.62007e-05	0.00575204
k119_349927	Solirubrobacterales	Protein_Metabolism	GroEL_GroES	Heat_shock_protein_60_family_co_chaperone_GroES	22.617	4.13336	0.000440312	0.0284689
k119_210612	unclassified Chloroflexi (miscellaneous)	Protein_Metabolism	GroEL_GroES	Heat_shock_protein_60_family_co_chaperone_GroES	14.5628	4.09014	0.00356767	0.0946659
k119_583462	Actinobacteria	Protein_Metabolism	GroEL_GroES	Heat_shock_protein_60_family_co_chaperone_GroES	10.5599	3.9011	0.00132868	0.0546048
k119_482091	Actinobacteria <phylum>	Protein_Metabolism	GroEL_GroES	Heat_shock_protein_60_family_co_chaperone_GroES	11.9599	3.36257	0.00368847	0.0956335
k119_444966	Bacteria	Protein_Metabolism	Peptide_methionine_sulfoxide_reductase	Peptide_methionine_sulfoxide_reductase_MsrA_(EC_1.8.4.11)	11.9939	3.49234	0.00191057	0.067108
k119_478639	Thermomicrobia	Protein_Metabolism	Programmed_frameshift	Peptide_chain_release_factor_2	46.0085	2.81273	6.95415e-05	0.00840375
k119_301416	Actinobacteria <phylum>	Protein_Metabolism	Protein_chaperones	Chaperone_protein_DnaK	14.8847	5.22092	1.65262e-05	0.00381267
k119_277633	Actinobacteria	Protein_Metabolism	Protein_chaperones	Chaperone_protein_DnaK	14.2018	4.62397	4.79182e-05	0.0067558
k119_284113	Bacteria	Protein_Metabolism	Protein_chaperones	Chaperone_protein_DnaK	12.2633	4.26752	0.000337771	0.023977
k119_556779	Nocardioidaceae	Protein_Metabolism	Protein_chaperones	Chaperone_protein_DnaK	9.64841	4.23304	0.0020038	0.0689511
k119_488340	Actinobacteria <phylum>	Protein_Metabolism	Protein_chaperones	Chaperone_protein_DnaK	13.7476	4.18566	0.000589403	0.0330554
k119_575305	Actinobacteria <phylum>	Protein_Metabolism	Protein_chaperones	Chaperone_protein_DnaK	12.0724	4.12565	0.000212822	0.0178542
k119_378420	Terrabacteria group	Protein_Metabolism	Protein_chaperones	Chaperone_protein_DnaK	10.5927	4.07327	0.00185489	0.0656062
k119_208143	Bacteria	Protein_Metabolism	Protein_chaperones	Chaperone_protein_DnaK	13.9096	4.06333	0.000667121	0.0358304
k119_486830	Geodermatophilaceae	Protein_Metabolism	Protein_chaperones	Chaperone_protein_DnaK	32.3133	3.99259	0.000400525	0.0265734
k119_287224	Actinobacteria	Protein_Metabolism	Protein_chaperones	Chaperone_protein_DnaK	9.89279	3.96748	0.000857525	0.0424621
k119_205188	Actinobacteria	Protein_Metabolism	Protein_chaperones	Chaperone_protein_DnaK	16.8341	3.95902	0.000272282	0.0217526
k119_534992	Actinobacteria	Protein_Metabolism	Protein_chaperones	Chaperone_protein_DnaK	11.1673	3.94737	0.000479966	0.030309
k119_304853	Geodermatophilaceae	Protein_Metabolism	Protein_chaperones	Chaperone_protein_DnaK	12.2657	3.90093	0.00272789	0.0822754
k119_386482	Actinobacteria	Protein_Metabolism	Protein_chaperones	Chaperone_protein_DnaK	17.0759	3.80602	0.000765691	0.0396558
k119_457323	Actinobacteria	Protein_Metabolism	Protein_chaperones	Chaperone_protein_DnaK	27.0856	3.68189	0.00152205	0.0583222
k119_390781	Actinobacteria <phylum>	Protein_Metabolism	Protein_chaperones	Chaperone_protein_DnaK	26.5232	3.3981	0.00034411	0.0241708
k119_531922	Actinobacteria	Protein_Metabolism	Protein_chaperones	Chaperone_protein_DnaK	12.027	3.30412	0.00297812	0.0869997
k119_407007	Micromonosporaceae	Protein_Metabolism	Proteolysis_in_bacteria_ATP_dependent	ATP_dependent_Clp_protease_ATP_binding_subunit_ClpC	9.81154	4.55804	0.000325562	0.0234382
k119_262146	Actinobacteria	Protein_Metabolism	Proteolysis_in_bacteria_ATP_dependent	ATP_dependent_Clp_protease_ATP_binding_subunit_ClpC	10.8841	3.89139	0.00148879	0.0581679
k119_338749	Actinobacteria	Protein_Metabolism	Ribosomal_protein_S12p_Asp_methylthiotransferase	SSU_ribosomal_protein_S12p_(S23e)	73.7908	2.95555	0.00273657	0.0822754
k119_398041	Bacteria	Protein_Metabolism	Ribosome_SSU_bacterial	SSU_ribosomal_protein_S10p_(S20e)	10.2611	4.17377	0.000296416	0.0222018
k119_11322	Actinobacteria <phylum>	Protein_Metabolism	Translation_initiation_factors_bacterial	Translation_initiation_factor_1	15.3322	3.68676	0.00284016	0.0842996
k119_84890	Geodermatophilaceae	Protein_Metabolism	Translation_initiation_factors_bacterial	Translation_initiation_factor_3	20.1894	3.19021	0.00246046	0.077552
k119_319550	Actinobacteria	Regulation_and_Cell_signaling	Biofilm_formation_in_Staphylococcus	RNA_polymerase_sigma_factor_SigB	61.0422	3.75404	0.000171313	0.0165618
k119_22345	Nocardioidaceae	Regulation_and_Cell_signaling	Biofilm_formation_in_Staphylococcus	RNA_polymerase_sigma_factor_SigB	12.0343	3.54188	0.000523305	0.0314324
k119_34716	uncultured bacterium	Respiration	Hydrogenases	Uptake_hydrogenase_large_subunit_(EC_1.12.99.6)	82.5595	4.46011	0.00140759	0.056476
k119_384879	Bacteria	Respiration	Hydrogenases	Uptake_hydrogenase_large_subunit_(EC_1.12.99.6)	24.9418	4.27462	0.00401532	0.0994134
k119_238295	Bacteria	Respiration	Hydrogenases	Uptake_hydrogenase_large_subunit_(EC_1.12.99.6)	33.8144	4.18452	0.00304702	0.0878702
k119_110024	Solirubrobacterales	Respiration	Hydrogenases	Uptake_hydrogenase_small_subunit_precursor_(EC_1.12.99.6)	49.4612	5.08875	0.000698978	0.0369548
k119_543328	Solirubrobacterales	Respiration	Hydrogenases	Uptake_hydrogenase_small_subunit_precursor_(EC_1.12.99.6)	41.9404	4.94849	0.00220147	0.0718279
k119_282117	Solirubrobacterales	Respiration	Hydrogenases	Uptake_hydrogenase_small_subunit_precursor_(EC_1.12.99.6)	38.9501	4.63607	0.00148791	0.0581679
k119_172493	Mycobacterium	Respiration	Respiration_/_HGM	putative_succinate_dehydrogenase_[membrane_anchor_subunit]_(succinic_dehydrogenase)	105.897	3.10608	0.00172807	0.0628732
k119_83287	Candidatus Nitrososphaera gargensis Ga9.2	RNA_Metabolism	RNA_polymerase_archaeal_initiation_factors	Transcription_initiation_factor_B	29.6674	2.94451	0.00271288	0.0822754
k119_84736	Rubrobacter	RNA_Metabolism	Transcription_initiation_bacterial_sigma_factors	RNA_polymerase_sigma_factor_RpoE	29.4601	3.27129	0.0012193	0.0513573
Enriched in wet below-crusts
k119_569694	Oscillatoriales	Cofactors_Vitamins_Prosthetic_Groups_Pigments	YgfZ	Twin_arginine_translocation_protein_TatA	21.8206	3.48527	5.96977e-05	0.0075749
k119_452982	Microcoleus sp. PCC 7113	Nucleosides_and_Nucleotides	Purine_conversions	Adenylate_kinase_(EC_2.7.4.3)	14.0006	3.59099	0.000276142	0.0217526
k119_329902	Cyanobacteria	Phages_Prophages_Transposable_elements	Phage_cyanophage	photosystem_II_protein_D1_(PsbA)	53.4588	1.93062	0.00348279	0.0940841
k119_324756	Crinalium epipsammum	Stress_Response	Glutathione:_Non_redox_reactions	Phytochelatin_synthase_(EC_2.3.2.15)_bacterial_type	25.6458	2.6704	0.00154969	0.0589174
