# Supplementary material for: Chronic Physical Disturbance Substantially Alters the Response of Biological Soil Crusts to a Wetting Pulse, as Characterized by Metatranscriptomic Sequencing
Source: Front Microbiol. 2018 Oct 8;9:2382. doi: 10.3389/fmicb.2018.02382 (PMC6186815; doi:10.3389/fmicb.2018.02382)
Supplement: TABLE S3 — Taxonomic and functional annotations of differentially abundant contigs in trampled surface soils. Mean counts are the average across wet and dry samples (n = 6). The number of contigs is not equal to the number shown in Figure 8C as many contigs could not be annotated. [file Table_3.xls]

## Sheet: Surface.tsv
		SEED annotation
contig	LCA taxonomy	level1	level2	function	mean counts	log2 fold change	pvalue	pvalue adjusted (Benjamin Hochberg)
Enriched in dry trampled surface soils
k119_110024	Solirubrobacterales	Respiration	Hydrogenases	Uptake_hydrogenase_small_subunit_precursor_(EC_1.12.99.6)	49.4612	5.64394	2.05857e-07	0.0058198
k119_282117	Solirubrobacterales	Respiration	Hydrogenases	Uptake_hydrogenase_small_subunit_precursor_(EC_1.12.99.6)	38.9501	5.47392	1.4787e-06	0.024471
k119_310823	Solirubrobacterales	Respiration	Hydrogenases	Uptake_hydrogenase_small_subunit_precursor_(EC_1.12.99.6)	79.6698	5.55868	2.73475e-06	0.0416309
k119_437067	Solirubrobacterales	Respiration	Hydrogenases	Uptake_hydrogenase_small_subunit_precursor_(EC_1.12.99.6)	23.746	4.94212	1.48385e-06	0.024471
