# Supplementary material for: Chronic Physical Disturbance Substantially Alters the Response of Biological Soil Crusts to a Wetting Pulse, as Characterized by Metatranscriptomic Sequencing
Source: Front Microbiol. 2018 Oct 8;9:2382. doi: 10.3389/fmicb.2018.02382 (PMC6186815; doi:10.3389/fmicb.2018.02382)
Supplement: TABLE S4 — Taxonomic and functional annotations of differentially abundant contigs in trampled subsurface soils. Mean counts are the average across wet and dry samples (n = 6). The number of contigs is not equal to the number shown in Figure 8D as many contigs could not be annotated. [file Table_4.xls]

## Sheet: Subsurface.tsv
		SEED annotation
contig	LCA taxonomy	level1	level2	function	mean counts	log2 fold change	pvalue	pvalue adjusted (Benjamin Hochberg)
Enriched in dry below trampled soils
k119_512020	Rubrobacter xylanophilus	Carbohydrates	Pyruvate:ferredoxin_oxidoreductase	Pyruvate:ferredoxin_oxidoreductase_beta_subunit_(EC_1.2.7.1)	15.5805	3.75141	0.00076734	0.0704586
k119_250422	Bacteria	Carbohydrates	Sugar_utilization_in_Thermotogales	Glycosyl_transferase_family_2	18.6367	5.10621	0.000146353	0.0322405
k119_270242	Solirubrobacter	Cell_Division_and_Cell_Cycle	Macromolecular_synthesis_operon	RNA_polymerase_sigma_factor_RpoD	15.573	4.65377	0.00107266	0.0789025
k119_403496	Oscillatoriales	Cell_Wall_and_Capsule	Legionaminic_Acid_Biosynthesis	UDP_N_acetylglucosamine_46_dehydratase_(EC_4.2.1._)	1043.26	3.36647	0.00110338	0.0794357
k119_108177	Micromonosporaceae	Cell_Wall_and_Capsule	Lipid_linked_oligosaccharide_synthesis_related_cluster	FIG00820327:_hypothetical_protein	24.6521	3.43369	0.00167442	0.0989062
k119_27250	Actinobacteria <phylum>	Cell_Wall_and_Capsule	Lipopolysaccharide_assembly	Survival_protein_SurA_precursor_(Peptidyl_prolyl_cis_trans_isomerase_SurA)_(EC_5.2.1.8)	11.1333	4.21097	0.000421726	0.050364
k119_529478	Actinobacteria	Cofactors_Vitamins_Prosthetic_Groups_Pigments	CLO_thiaminPP_biosynthesis	Sulfur_carrier_protein_adenylyltransferase_ThiF	11.5915	3.66946	0.00164356	0.0983974
k119_506215	Geodermatophilaceae	Cofactors_Vitamins_Prosthetic_Groups_Pigments	CLO_thiaminPP_biosynthesis	Sulfur_carrier_protein_adenylyltransferase_ThiF	17.4942	3.58487	0.000554057	0.0586135
k119_426397	Geodermatophilaceae	Cofactors_Vitamins_Prosthetic_Groups_Pigments	Fe_S_cluster_assembly	Iron_sulfur_cluster_assembly_protein_SufB	10.1597	3.3752	0.000819809	0.0708198
k119_60431	Geodermatophilaceae	Cofactors_Vitamins_Prosthetic_Groups_Pigments	NAD_and_NADP_cofactor_biosynthesis_global	Quinolinate_synthetase_(EC_2.5.1.72)	12.2561	3.57953	0.00155939	0.0963741
k119_318504	Solirubrobacter	Cofactors_Vitamins_Prosthetic_Groups_Pigments	Queuosine_HMP	tRNA_guanine_transglycosylase_(EC_2.4.2.29)	10.008	6.16033	0.000328309	0.0434269
k119_324383	Sphingomonas	Cofactors_Vitamins_Prosthetic_Groups_Pigments	Riboflavin_FMN_and_FAD_metabolism_Extended	tRNA_pseudouridine_synthase_B_(EC_4.2.1.70)	9.70549	4.79611	0.000208577	0.0368588
k119_78573	Geodermatophilaceae	Membrane_Transport	T6SS_BR	ClpB_protein	10.9097	5.14163	4.02118e-05	0.0185541
k119_190765	Microlunatus phosphovorus	Membrane_Transport	T6SS_BR	ClpB_protein	14.5521	4.4673	0.000878424	0.0719104
k119_309216	Actinobacteria	Membrane_Transport	T6SS_BR	ClpB_protein	12.4801	4.3579	0.000723133	0.0679678
k119_429022	Geodermatophilaceae	Membrane_Transport	T6SS_BR	ClpB_protein	13.5754	4.35389	0.000650256	0.064085
k119_357707	Conexibacter woesei	Phages_Prophages_Transposable_elements_Plasmids	Staphylococcal_pathogenicity_islands_SaPI	Heat_shock_protein_60_family_chaperone_GroEL	11.6411	4.49283	9.53615e-05	0.0279629
k119_520093	Actinobacteria	Phages_Prophages_Transposable_elements_Plasmids	Staphylococcal_pathogenicity_islands_SaPI	Heat_shock_protein_60_family_chaperone_GroEL	35.2263	3.05586	0.000588736	0.0603899
k119_536146	Bacteria	Phages_Prophages_Transposable_elements_Plasmids	Staphylococcal_pathogenicity_islands_SaPI	tmRNA_binding_protein_SmpB	97.79	5.79591	1.7448e-05	0.0110696
k119_80540	Solirubrobacterales	Protein_Metabolism	GroEL_GroES	Heat_shock_protein_60_family_co_chaperone_GroES	11.4984	5.27349	0.000138723	0.0322405
k119_357707	Conexibacter woesei	Protein_Metabolism	GroEL_GroES	Heat_shock_protein_60_family_co_chaperone_GroES	11.6411	4.49283	9.53615e-05	0.0279629
k119_349927	Solirubrobacterales	Protein_Metabolism	GroEL_GroES	Heat_shock_protein_60_family_co_chaperone_GroES	22.617	4.16914	0.000913615	0.073604
k119_324143	Geodermatophilaceae	Protein_Metabolism	Protein_chaperones	Chaperone_protein_DnaK	14.388	4.53226	0.00039161	0.0486392
k119_486830	Geodermatophilaceae	Protein_Metabolism	Protein_chaperones	Chaperone_protein_DnaK	32.3133	4.1678	4.38369e-06	0.00317849
k119_138799	Actinobacteria <phylum>	Protein_Metabolism	Protein_chaperones	Chaperone_protein_DnaK	15.402	3.96148	0.000485415	0.0541478
k119_208143	Bacteria	Protein_Metabolism	Protein_chaperones	Chaperone_protein_DnaK	13.9096	3.58555	0.000770456	0.0704586
k119_122313	Actinobacteria <phylum>	Protein_Metabolism	Proteolysis_in_bacteria_ATP_dependent	ATP_dependent_Clp_protease_ATP_binding_subunit_ClpA	37.8331	3.94274	0.000291042	0.0434269
k119_161197	Geodermatophilaceae	Protein_Metabolism	Proteolysis_in_bacteria_ATP_dependent	ATP_dependent_Clp_protease_ATP_binding_subunit_ClpC	15.3779	3.97357	2.38641e-05	0.0127927
k119_96410	Geodermatophilaceae	Protein_Metabolism	Proteolysis_in_bacteria_ATP_dependent	ATP_dependent_Clp_protease_ATP_binding_subunit_ClpC	31.8795	3.46744	0.00118219	0.0816352
k119_35851	Geodermatophilaceae	Protein_Metabolism	Proteolysis_in_bacteria_ATP_dependent	ATP_dependent_Clp_protease_ATP_binding_subunit_ClpC	41.5407	3.14344	0.000811782	0.0708198
k119_338749	Actinobacteria	Protein_Metabolism	Ribosomal_protein_S12p_Asp_methylthiotransferase	SSU_ribosomal_protein_S12p_(S23e)	73.7908	4.52001	3.97668e-08	0.000192973
k119_471882	Actinobacteria	Protein_Metabolism	Ribosomal_protein_S12p_Asp_methylthiotransferase	SSU_ribosomal_protein_S12p_(S23e)	13.4125	4.0876	0.000268599	0.0426023
k119_371534	Micromonosporaceae	Protein_Metabolism	Ribosomal_proteins_zinc_requirement	LSU_ribosomal_protein_L31p	32.0867	4.33986	0.000326908	0.0434269
k119_75168	Mycobacterium	Protein_Metabolism	Ribosome_LSU_bacterial	LSU_ribosomal_protein_L1p_(L10Ae)	9.86587	3.53075	0.000179992	0.0355374
k119_131347	Planctomycetales	Protein_Metabolism	Ribosome_SSU_bacterial	SSU_ribosomal_protein_S10p_(S20e)	15.9261	3.74859	0.000345451	0.0449573
k119_170512	Actinobacteria	Protein_Metabolism	Ribosome_SSU_bacterial	SSU_ribosomal_protein_S19p_(S15e)	12.9681	3.43785	0.000134668	0.0322405
k119_216450	Geodermatophilaceae	Protein_Metabolism	Translation_elongation_factor_G_family	Translation_elongation_factor_G	16.9909	3.41708	0.000101336	0.0283575
k119_77041	Bacteria	Protein_Metabolism	Translation_initiation_factors_bacterial	Translation_initiation_factor_1	10.848	4.79217	0.00167588	0.0989062
k119_56445	Geodermatophilaceae	Protein_Metabolism	Translation_initiation_factors_bacterial	Translation_initiation_factor_3	25.5859	4.18726	0.000297269	0.0434269
k119_84890	Geodermatophilaceae	Protein_Metabolism	Translation_initiation_factors_bacterial	Translation_initiation_factor_3	20.1894	3.86471	3.88642e-05	0.0185541
k119_538291	Geodermatophilaceae	Protein_Metabolism	Translation_initiation_factors_bacterial	Translation_initiation_factor_3	33.411	3.47482	8.72478e-05	0.0279629
k119_86976	Geodermatophilaceae	Protein_Metabolism	Universal_GTPases	GTP_binding_protein_TypA/BipA	10.7197	3.74457	0.000703123	0.0667047
k119_319550	Actinobacteria	Regulation_and_Cell_signaling	Biofilm_formation_in_Staphylococcus	RNA_polymerase_sigma_factor_SigB	61.0422	3.4822	0.00120101	0.0823745
k119_238295	Bacteria	Respiration	Hydrogenases	Uptake_hydrogenase_large_subunit_(EC_1.12.99.6)	33.8144	5.55344	0.000253423	0.0408333
k119_34716	uncultured bacterium	Respiration	Hydrogenases	Uptake_hydrogenase_large_subunit_(EC_1.12.99.6)	82.5595	5.17876	0.000210601	0.0368588
k119_569041	uncultured bacterium	Respiration	Hydrogenases	Uptake_hydrogenase_large_subunit_(EC_1.12.99.6)	47.2954	4.85649	0.00100309	0.0764975
k119_312106	Solirubrobacterales	Respiration	Hydrogenases	Uptake_hydrogenase_small_subunit_precursor_(EC_1.12.99.6)	61.1916	4.94241	0.000117122	0.0304848
k119_310823	Solirubrobacterales	Respiration	Hydrogenases	Uptake_hydrogenase_small_subunit_precursor_(EC_1.12.99.6)	79.6698	4.8729	0.000817058	0.0708198
k119_397944	Solirubrobacterales	Respiration	Hydrogenases	Uptake_hydrogenase_small_subunit_precursor_(EC_1.12.99.6)	32.4652	4.51661	8.39923e-05	0.0279629
k119_476252	Solirubrobacterales	Respiration	Hydrogenases	Uptake_hydrogenase_small_subunit_precursor_(EC_1.12.99.6)	20.6859	4.23123	0.00128968	0.0855659
k119_397944	Solirubrobacterales	Respiration	NiFe_hydrogenase_maturation	[NiFe]_hydrogenase_metallocenter_assembly_protein_HypE	32.4652	4.51661	8.39923e-05	0.0279629
k119_556736	Streptomyces	RNA_Metabolism	Transcription_factors_bacterial	Transcription_termination_factor_Rho	20.1667	3.71966	0.000600585	0.0609654
k119_236447	Geodermatophilaceae	RNA_Metabolism	Transcription_factors_bacterial	Transcription_termination_factor_Rho	14.0993	3.22365	0.00157948	0.0963741
k119_476260	Geodermatophilus obscurus	RNA_Metabolism	Transcription_factors_bacterial	Transcription_termination_protein_NusA	19.666	4.6403	9.13904e-05	0.0279629
k119_122818	Geodermatophilus	RNA_Metabolism	Transcription_factors_bacterial	Transcription_termination_protein_NusA	88.3344	3.43729	0.000177929	0.0355374
k119_429219	Geodermatophilus	RNA_Metabolism	Transcription_factors_bacterial	Transcription_termination_protein_NusA	44.8995	3.30652	0.000898745	0.0729853
k119_453375	Geodermatophilus	RNA_Metabolism	Transcription_initiation_bacterial_sigma_factors	RNA_polymerase_sigma_70_factor	10.2754	3.67219	0.00101735	0.0764975
Enriched in wet below trampled soils
k119_26242	Bacteria	Carbohydrates	Entner_Doudoroff_Pathway	Gluconolactonase_(EC_3.1.1.17)	37.1535	3.60694	0.000149276	0.0322405
k119_53541	Actinobacteria	Membrane_Transport	ABC_transporter_branched_chain_amino_acid_(TC_3.A.1.4.1)	Branched_chain_amino_acid_transport_ATP_binding_protein_LivG_(TC_3.A.1.4.1)	578.073	3.34051	0.0001833	0.0355374
k119_28596	Oscillatoriales	Nucleosides_and_Nucleotides	De_Novo_Purine_Biosynthesis	Phosphoribosylaminoimidazole_carboxylase_ATPase_subunit_(EC_4.1.1.21)	496.929	2.88606	0.000678555	0.0656001
k119_340091	Microcoleus sp. PCC 7113	Nucleosides_and_Nucleotides	De_Novo_Purine_Biosynthesis	Phosphoribosylaminoimidazole_carboxylase_ATPase_subunit_(EC_4.1.1.21)	28.8718	3.49647	0.000872738	0.0719104
